# Supplementary material for: Inflammatory Biomarkers Are Associated with Pain and Functional Impairment in Knee Osteoarthritis Patients: A Cross-Sectional Pilot Study
Source: J Clin Med. 2026 May 1;15(9):3466. doi: 10.3390/jcm15093466 (PMC13163594; doi:10.3390/jcm15093466)
Supplement: Supplementary file 1 [file jcm-15-03466-s001.zip]

Archive with 3 entries (2 files):
- jcm-4161280-supplementary/
- jcm-4161280-supplementary/jcm-4161280-Table S1 clinical data and blood biomarkers of health patients.xlsx
- jcm-4161280-supplementary/jcm-4161280-Table S2 Clinical data and blood biomarkers of Knee Osteoarthritis patients.  .xlsx
