# Supplementary material for: Inflammatory Biomarkers Are Associated with Pain and Functional Impairment in Knee Osteoarthritis Patients: A Cross-Sectional Pilot Study
Source: J Clin Med. 2026 May 1;15(9):3466. doi: 10.3390/jcm15093466 (PMC13163594; doi:10.3390/jcm15093466)
Supplement: Supplementary file 1 [file jcm-15-03466-s001.zip › jcm-4161280-supplementary/jcm-4161280-Table S1 clinical data and blood biomarkers of health patients.xlsx]

## Sheet: Health patients
progressive number	M	age	BMI	smoke	diabetes type 1	dislipidemia	osteoporosis	NRST0	KOOS	NSAIDs	Blood hypertrendion	STATINs	Comorbidities	Chronic medications	TNFSF13	TNFSF13B	Hu CD163 (46)	Hu CD30/TNFRSF8 (53)	Hu Chitinase 3-like 1 (72)	Hu gp130 (14)	Hu IL-6Ra (19)	Hu MMP-1 (43)	Hu MMP-3 (45)	Hu Osteocalcin (65)	Hu Osteopontin (OPN) (77)	Hu Pentraxin-3 (48)	Hu TNF-R1 (73)	TNF alpha	IL-6	IL-8	IL-10
1	0	46	19.8		1	1						1			1954.1	1923.8	82452.4	2374.1	10381.3	78332.5		718.4	5123.4	6784.3	12345.7	512.4		3.2	1.4	12.4	1.2
2	0	62	20.5								1				1722.7	1583.3	91203.7	4126.3	12708.3	91235.2		483.3	3452.3	9452.7	18232.3	485.3		0.9	0.6	19.7	3.5
3	0	41	21.3		1										1864.2	1765.4	75604.5	1781.6	9872.3	65125.3		951.7	6781.7	5123.4	8565.4	678.7		5.8	2.1	8.5	0.9
4	0	46	22	1											1601.8	1405.2	105121	3450.8	14563.8	105121.8		613.8	4215.8	11305.8	25126.8	421.8		1.5	0.9	16.2	2.4
5	0	47	22.8												1933.1	2020.6	88454.2	2998.4	11233.4	88452.2		812.5	5806.5	8325.5	14784.2	580.5		4.1	1.8	22.8	4.1
6	0	48	23.5												1795.6	1705.8	98766.8	1580.9	15120.9	98760.8		1044.2	7044.2	10231.6	20453.6	745.2		6.7	2.5	10.9	1.5
7	0	51	24.1												2012.5	1850.4	72908.4	4265.2	10895.6	72900.4		673.6	3672.6	4853.2	7895.9	467.6		2.3	0.7	24.3	3.9
8	0	60	24.7								1				1821.4	1760.1	111341	2134.6	13454.2	111042		896.4	4899.4	12187.9	27341.5	589.4		3.9	1.5	13.5	1.8
9	0	55	25.2												1673.3	1620.9	85787.7	3840.7	9983.5	85784.7		1128.3	7328.3	7526.4	11784.7	732.3		5.6	2.2	18.1	2.7
10	0	56	25.8												1886.7	1895.2	96213.1	1675.3	16202.3	96012.3		542.7	3546.7	9841.3	21217.3	540.7		1.2	0.4	9.6	0.6
11	0	57	26.1			1						1			1758.9	1755.6	74562.5	2550.8	12349.8	74561.5		741.9	4749.9	6225.7	9568.5	674.9		2.7	1.1	20.5	3.1
12	0	67	26.3												1906.6	1805.3	101051	3765.4	14784.7	101451		986.1	6012.1	10782.5	23456.8	601.1		4.5	2.4	11.3	1.1
13	0	66	26.4												1837.8	1685.7	79340.2	1920.6	10126.4	79346.2		672.3	3673.3	6936.6	10323.6	675.3		3.1	1.3	21.7	4.5
14	0	60	26.5			1						1			1709.2	1550.4	90678.4	4380.9	15343.6	93672.4		834.6	5831.6	11453.2	26754.9	583.6		0.8	0.3	14.8	2.1
15	0	63	26.7												1853.1	1775.8	110122	3015.2	11672.2	110121		1026.8	7027.8	8051.9	13142.5	720.8		3.6	2.6	17.2	2.9
16	0	62	27												1788.3	1900.1	87560.9	2250.1	13809.1	87568.9		495.5	3495.5	9387.4	18585.7	490.5		1.9	0.8	23.4	4.3
17	0	63	27.4												1921.7	1725.3	104231	4050.5	10454.9	104231		883.2	5881.2	5608.3	8941.2	680.2		4.9	2.3	15.9	2.5
18	0	64	27.9												1606.6	1650.2	76809.2	1712.4	12902.3	76898.2		617.4	3616.4	12402.7	24227.6	610.4		2.5	1.8	26.1	4.5
19	0	65	28.3												1841.4	1810.7	112454	2875.6	9996.7	112459		1139.7	7455.7	7721.8	12432.9	795.7		6.8	2.7	12.7	1.6
20	0	66	28.8												1895.9	1605.8	90123.8	3650.8	16108.4	90121.8		752.8	4754.8	10104.1	20102.8	555.8		3.7	1.6	19.3	3.2
21	0	67	29.2												1956.3	1950.5	80346.6	2405.3	11233.9	80343.6		963.3	5962.3	6101.6	9712.6	596.3		5.3	2.1	8.9	0.3
22	0	68	29.8								1				1763.4	1750	98453.7	4205.7	14341.5	98454.7		514.6	3516.6	11949.3	25741.7	515.6		1.1	0.5	25	4.2
23	0	68	30.4												1805.6	1825.6	73674.3	1805.9	10783.6	73673.2		806.9	5803.9	4880.2	10865.3	580.9		4.2	1.7	13.2	1.9
24	0	69	29												1753.8	1505.3	109781	3340.2	13214.8	109782		1192.1	7197.1	10918.4	21204.5	719.1		6.1	2.4	16.8	2.8
25	0	70	27.6												1868.2	1785.2	85028.6	1987.4	9996.3	85125.6		691.2	3698.2	6843.7	11619.4	590.2		2.3	0.9	21.1	3.7
26	0	72	29.7												1775.3	1700.9	97518.4	3995.6	15781.2	97562.4		1041.5	6048.5	9502.3	22474.2	640.5		3.4	1.2	9.8	0.7
27	0	74	30.5												1913.9	1875.3	71403.9	2100.8	11677.7	71456.9		593.7	3599.7	5274.9	8845.7	590.7		1.7	0.7	18.6	2.3
28	0	76	31												1739.2	1553.1	103231	3760.3	13458.4	103232		877.4	5871.4	11753.6	26532.3	587.4		5.5	2.5	12	4.1
1	1	46	23.6												1926.4	1722.4	78890.5	1560	9872.6	78894.5		724.1	4726.1	7358.2	12312.2	472.1		0.6	0.2	14.5	1.4
2	2	52	23.5												1587.7	1604.7	92451.7	4285.7	16459.3	92453.7		985.6	6094.6	10282.7	19406.7	695.6		3.9	1.8	20.9	3.3
3	3	53	24.5												2101.3	1801.2	84123.3	2650.4	12347.2	84112.3		669.3	3662.3	5831.5	10161.3	660.3		4.7	2.1	10.7	0.8
4	4	46	22.7												1343.9	1697.8	106563	3875.2	14005.3	106561		1113.8	7113.8	11243.8	23774.4	710.8		6.5	2.8	24.7	4.4
5	5	55	23.2	1											1767.2	1556.5	77345.1	1840.3	10129.7	77342.6		553.2	3505.2	6554.3	11565.7	555.2		2.2	0.6	15.4	2.6
6	6	52	23.8												1896.6	1858.3	95783.2	4100.5	15237.6	95783.2		814.6	5801.6	9876.4	21763.9	605.6		3.6	1.3	17.8	3.8
7	7	55	24.2												1623.1	1759.6	73894.7	2215.9	11097.4	73896.7		978.4	5973.4	5027.6	9872.4	670.4		5.9	2.2	12.1	1.7
8	8	57	25.6	1											1752.8	1685.9	108122	3550.7	13763.9	108121		475.9	3474.9	12099.5	27121.5	475.9		1.4	0.9	19.9	2.6
9	9	59	24.9												1453.5	1624.4	81405.8	1695.6	10405.2	81453.4		1203.3	7202.3	7101.8	13453.6	705.3		6.9	2.6	8.8	0.5
10	10	60	25.1												1985.9	1787.1	100231	3950.2	15041.8	100232		698.7	3691.7	10521.9	20224.7	695.7		2.8	1.5	26.8	4.6
11	11	62	25.3												1674.4	1698.3	86560.3	2305.4	12776.5	86560.3		1024.2	6023.2	7973.2	14886.2	625.2		4.4	2.4	16.5	2.2
12	12	63	25.5												1813.6	1646.7	99783.4	3620.6	13984.7	99780.4		549.8	3532.8	10104.6	19764.4	530.8		1.3	0.8	23.1	3.1
13	13	64	25.7												1521.3	1823.5	74124.5	1789.3	9972.4	74120.5		886.9	5841.9	5421.7	10424.5	584.9		5.2	2.3	14.2	0.9
14	14	66	26	1		1									1762.9	1706.3	111671	4005.8	16006.3	111672		1175.6	7189.6	12356.3	28301.3	718.6		6.3	2.7	21.5	3.9
15	15	68	26.3												2033.2	1604.6	83451.9	2430.7	11344.6	83453.9		616.3	3626.3	7652.1	12054.8	562.3		2.6	1.1	9.3	1.3
16	16	70	26.7												1607.8	1778.8	97233.6	3420.1	14123.9	97232.6		952.7	5907.7	10897.6	22365.6	590.7		3.1	1.9	18.9	2.9
17	17	72	27												1739.7	1653.2	72562.4	1625.8	10898.3	72506.4		706.5	5751.5	5745.9	9974.1	750.5		5.9	2.6	12.9	0.4
18	18	74	27.4	1											1402.5	1206.6	105892	4550	15346.7	105892		1113.4	7119.4	11529.7	24206.7	715.4		4.8	1.6	18.9	3.6
19	19	76	27.9												1888.1	1899.3	79123.5	2715.6	12677.8	79102.5		581.9	3566.9	6956.4	13027.5	565.9		1.6	0.4	13.8	1.1
20	20	78	28.3												1709.4	1744.9	93459.8	3685.4	13893.2	93453.8		886.3	5883.3	9813.8	21892.8	580.3		5.7	2.5	17.5	2.7
21	21	79	28.8												1798.6	1678.4	70894.2	1875.9	9971.1	70896.2		724.7	4707.7	4687.3	8973.3	720.7		3.5	1.7	11.7	0.6
22	22	80	29.5												1554.6	1804.7	115042	4565.3	16202.5	125652		993.8	6093.8	13254.1	29541.8	595.8		2.9	1.2	22.5	4.3
