# Supplementary material for: Inflammatory Biomarkers Are Associated with Pain and Functional Impairment in Knee Osteoarthritis Patients: A Cross-Sectional Pilot Study
Source: J Clin Med. 2026 May 1;15(9):3466. doi: 10.3390/jcm15093466 (PMC13163594; doi:10.3390/jcm15093466)
Supplement: Supplementary file 1 [file jcm-15-03466-s001.zip › jcm-4161280-supplementary/jcm-4161280-Table S2 Clinical data and blood biomarkers of Knee Osteoarthritis patients. .xlsx]

## Sheet: Knee OA
progressive number	M	age	BMI	smoke	diabtes	dislipidemia	osteoporosis	NRST0	KOOS	NSAIDs	Hypertension	statin use	comorbility	treatment	Hu APRIL/TNFSF13 (42)	Hu BAFF/TNFSF13B (37)	Hu MMP-1 (43)	Hu MMP-3 (45)	Hu Pentraxin-3 (48)	TNF alpha	IL-6	IL-8	IL-10
1	1	66	23	1	0	1	0	9	42.5	0	1	1	Myocardial infarction, hypertension, dyslipidemia	Atorvastatin, Aspirin (ASA), Clopidogrel, Ramipril, Amlodipine, Omeprazole	58435.7	4122.59	4040.84	18526	5397.15	65	12	53	1
2	1	72	27.8	0	1	0	0	7	42	1	1	0	Type II diabetes mellitus, hypertension Extrasystoles, Ménière’s syndrome, K-sigma, coronary artery disease	Pantoprazole, Aspirin (ASA), Dulaglutide, Metformin, Ramipril, Allopurinol, Nadolol, NSAIDs	31291.6	4143.75	5200.17	21236.3	10629.2	55	26	65	0.5
3	0	57	35.1	0	0	0	0	6	45.2	1	1	0	Arterial hypertension, hypercholesterolemia, venous insufficiency, tension-type headache, restless legs syndrome	Celecoxib, Cyclobenzaprine hydrochloride,Duloxetine, Rosuvastatin, Ramipril, Alprazolam), Iron supplement, Calcifediol, Probiotics, Ketoprofen	35751.1	4828.12	3480.95	25361.2	6456.24	38	22	48	1.3
4	1	88	26	0	0	0	1	7	38.6	0	0	0	Polyarthrosis, osteoporosis, low back pain, benign prostatic hyperplasia	Esomeprazole, Dutasteride, Allopurinol, Tamsulosin, Ketoprofen	70803.9	2683.13	5890.19	24866	2785.69	45	35	56	1.4
5	0	53	26	0	0	0	0	7	47	0	1	1	Polyarthrosis, osteopenia, arterial hypertension, allergies	Valsartan +hydrochlorothiazide based combination, Diclofenac, Pantoprazole, Vitamin D, Rosuvastatin + Ezetimibe,Ibuprofen+Paracetamol based combination , Pregabalin	30410	6778.83	4070.44	32330	4648.32	62	49	61	1.6
6	0	26	21	1	0	0	0	7	46.5	0	0	0	Vitiligo		41709.6	4331.84	3975.3	29172.6	9487.42	48	55	58	0.8
7	1	52	30	0	0	0	0	7	39.1	0	0	0			31613	3721.15	4178.2	35920.2	6614.67	46	57	72	2.2
8	1	74	28.8	0	1	1	0	8	40	0	1	0	Hypertension, type 2 diabetes mellitus, hypercholesterolemia, hyperuricemia	Losartan, Allopurinol, Metformin	44313.8	2542.62	3615.3	24895.4	3465.9	52	44	83	1.6
9	0	85	31	0	0	0	1	7	40.6	0	1	0	Hypertension, osteoporosis	Aspirin (ASA), Lacidipine, Cholecalciferol (Vitamin D3)	41458.8	9602.69	3425.8	32569.3	4414.8	47	41	47	1.4
10	0	63		0	0	0	0	8	41.2	0	0	0			162636	6239.65	3187.23	33231.1	9583.81	63	38	63	1.9
11	0	60		0	0	1	0	8	41.9	0	0	0	Hypercholesterolemia, GERD (gastroesophageal reflux disease), right patellar chondromalacia, episodes of vertigo	Levothyroxine, Cholecalciferol (vitamin D3), Calcium carbonate	127024	9992.7	3040.49	34651.3	6176.27	48	36	48	2.4
12	0	86		0	0	1	0	8	39.6	0	1	1	Chronic kidney disease, GERD, arterial hypertension, hypercholesterolemia, hyperuricemia, venous insufficiency, bilateral carotid stenosis	Furosemide, Clopidogrel, Nebivolol, Allopurinol, Simvastatin, Esomeprazole, Lormetazepam, Propranolol, Venoactive supplement	18861.1	4866.15	4108.65	38569.2	3087.15	62	42	62	1.5
13	1	64	25	0	0	0	0	8	43	0	0	0	Low back pain, major depressive disorder	perindopril/amlodipine, Venlafaxine, Lithium , Methimazole, Bisoprolol 1, Clopidogrel , Finasteride, Alfuzosin ,Fentanyl (transdermal patch), Paracetamol / Codeine	36160.6	5469.21	5250.01	32454.2	4318.62	60	44	60	2.6
14	0	65	30	0	0	0	0	7	43.4	1	1	0	Low back pain, hypothyroidism, peripheral arterial disease	Levothyroxine sodium, Losartan + Hydrochlorothiazide based combination, Bisoprolol, Tizanidine, Celecoxib	31613	2832.88	5625.3	42852.2	8392.82	55	47	55	2.8
15	0	67	24	0	1	1	0	7	43.8	1	1	1	Vertigo, type 2 diabetes mellitus, hypercholesterolemia, arterial hypertension, GERD, hiatal hernia, osteopenia, left otosclerosis, right hallux valgus, bilateral chondropathy and meniscopathy, allergic rhinitis (dust mite), non-critical bilateral carotid atheromatosis	Irbesartan, Dapaglifozin, ASA, Rosuvastatin, Ezetimibe, Bisoprolol	59314	3493.59	4630.55	42365.2	6812.29	57	38	57	1.7
16	0	55	24	0	0	1	0	8	44	1	1	1	Thyroid carcinoma, hypercholesterolemia, iatrogenic diabetes, psoriatic arthritis, Raynaud’s phenomenon, anxiety-depressive syndrome, endometrial polyposis treated by hysteroscopy, glaucoma, bilateral cataract, extrasystoles	Levothiroxine, Hydrochlorothiazide + amiloride, Omeprazole, Cardioaspirin , Atenolol, Duloxetine, Metformin, Cholecalciferol ; Allopurinol , Atorvastatin	85336.3	6009.2	5880.02	32542.4	9937.55	43	47	59	2.5
17	1	60	27	0	0	1	0	8	44.2	0	1	0	Arterial hypertension, hypercholesterolemia, hyperuricemia	Lisinopril, Allopurinol, Ezetimibe	21806.9	5609.24	3577	36137.2	3927.43	38	46	63	3.4
18	0	74	26	0	0	0	0	7	44.5	0	1	0	Arterial hypertension, coronary angioplasty with stent, hystero-adnexectomy for complicated uterine polyposis	Omeprazole, Lisinopril, Clopidogrel + aspirin based combination, Furosemide, Atenolol	50015.9	2921.54	4118.39	29630.1	3656.98	29	38	71	2.1
19	1	57	24	0	0	0	0	7	44.8	0	0	0			67837.4	7460.84	3100.15	32652.2	4783.31	46	33	55	2.6
20	0	66	32	1	0	1	1	7	45.1	0	1	0	Arterial hypertension, hypercholesterolemia, osteoporosis	Lisinopril, Furosemide, Lansoprazole	38631.3	5623.12	4000.93	28639.8	3172.78	44	37	52	2.9
21	0	71	24	0	0	1	0	8	45.5	0	1	0	Hypercholesterolemia, hypertension	Bisoprolol, Ezetimibe	70173.1	9262.46	2388.18	31251.3	8505.99	43	36	70	3.1
22	0	48	30	0	0	0	0	8	45.9	0	0	0			24267.2	5625.48	3430.49	33550	6181.13	46	31	58	1.9
23	0	57	25	0	0	0	0	8	46.3	0	1	0	Intracranial hypertension, hyperthyroidism	Acetazolamide, Methimazole	35832.9	4642.76	4279.58	31567.5	3836.42	51	43	61	2.7
24	1	69	25	1	0	1	0	7	46.8	0	1	1	Hypercholesterolemia, hypertension	Amlodipine, Atorvastatin	73063	OOR <	5243.23	32654.5	10215	53	49	63	2.5
25	1	37	31	0	0	0	0	8	52.1	0	0	0			35178.9	1864.78	4226.07	29563.2	2428.62	52	50	59	2.6
26	1	68	25	0	0	0	0	8	47.9	1	1	0	Arterial hypertension, diverticula, angina pectoris (AP), BPH, GERD	Levothyroxine , Ramipril , Bisoprolol , Cardioaspirin ,Rosuvastatin + Ezetimibe ,Alfuzosin Hydrochloride, Betahistine dihydrochloride, Pantoprazole	27314.1	4780.11	4340.48	35126.3	2844.95	49	50	81	1.8
27	0	64	25	0	0	0	0	6	48.5	0	0	0	Diabetes insipidus	desmopressin	58435.7	3056.68	5236.2	42156.2	3659.37	47	45	59	3.2
28	1	56	23	0	0	0	0	7	49	0	0	0			85521.5	4847.18	5168.67	295642	3318.04	44	46	61	2.8
29	0	60	24	0	0	0	0	8	49.6	0	1	0	Arterial Hypertension	Ramipril, cardioaspirin	17374.9	4632.77	5264.2	35365.2	4674.82	43	41	60	2.7
30	0	53	27	0	0	0	0	7	50.4	0	0	0			25589	OOR <	3650.31	37510.5	4023.32	40	42	46	1.9
31	1	54	28	0		1		8	51	1	1	1	Arterial hypertension, hepatitis A, hypercholesterolemia, GERD, hypertensive heart disease	Aspirin (ASA), Simvastatin, Ezetimibe, Olmesartan, Amlodipine, Hydrochlorothiazide (HCT), Esomeprazole	30410	1832.9	6380.93	36598.2	3049.12	36	34	51	2.8
32	0	72	32	0	1	0	0	8	51.8	0	1	1	Arterial hypertension, type 2 diabetes mellitus	Amlodipine, Ramipril, Simvastatin	34201.1	2322.2	3120.97	36458.2	7570.44	39	40	53	3.1
33	0	60	28	0	0	1	0	7	52.6	0	1	1	Arterial hypertension, hyperlipidemia	Atorvastatin,Valsartan + hydrochlorothiazide based combination, Amitriptyline	104124	4438.23	4234.2	33565.8	6892.86	45	44	59	3.4
34	0	58	26	0	1	1	1	7	53.4	1	1	1	Polyarthrosis, dyslipidemia, hypertension, psoriatic arthritis, type 2 diabetes mellitus	Folic acid, Duloxetine, Alprazolam , Pregabalin, Olmesartan, Vitamin D, Aspirin, Semaglutide, Atorvastatin, Pantoprazole, Metoprolol, Ibandronate, Carbamazepine, Rupatadine, Tapentadol	19911.6	2756.15	3229.01	42563.2	4662.77	46	47	61	2.7
35	0	54	30	0	0	1	0	7	54.1	1	1	0	Arterial hypertension and dyslipidemia, epilepsy	Oxacarbazepine, Candesartan, Amlodipine, Bisoprolol, Ketoprofen	55637.7	2959.3	3277.38	41254.2	3707.2	45	51	46	2.9
36	1	80	24	0	1	0	0	7	42	0	1	1	Arterial hypertension, high cholesterol levels, diabetes	Atorvastatin, Amlodipine, Olmesartan	41041.2	6580.78	4120.3	39854.2	2892.39	55	56	52	1.5
37	1	63	23	0	0	0	0	7	56.2	0	0	0	Hepatitis B virus infection	Entecavir	57646.8	5729.85	3758.2	31256.4	6392.9	62	61	57	1.8
